# Supplementary material for: Balancing Safety and Efficacy: Factor XIa INHIBITORS vs. DOACs in Patients with Atrial Fibrillation: A Systematic Review and Meta-Analysis of Randomized Controlled Trials
Source: J Clin Med. 2025 Nov 20;14(22):8234. doi: 10.3390/jcm14228234 (PMC12653192; doi:10.3390/jcm14228234)
Supplement: Supplementary file 1 [file jcm-14-08234-s001.zip]

Archive with 2 entries (2 files):
- jcm-3889807-Supplementary File S1.pdf
- jcm-3889807-Supplementary Table S1.pdf
